# Supplementary material for: Impact of urbanization on gut microbiome mosaics across geographic and dietary contexts
Source: mSystems. 2024 Sep 17;9(10):e00585-24. doi: 10.1128/msystems.00585-24 (PMC11494887; doi:10.1128/msystems.00585-24)
Supplement: Table S1 — Regression coefficients and P-values for the association between dietary factors and habitat/geographic variables. [file msystems.00585-24-s0004.xlsx]

## Sheet: nutrients
Table S1. Regression coefficients and p-values for the association between dietary factors and habitat/geographic variables.
coef (pval)	M(Minerals)	Protein/Carbs g	Sodium mg	Chloride mg	PUFA	NRF-14	MUFA	Protein/Fat g	Cholesterol mg	SFA	M(vitamins)
Habitat=Urban	0,133(0,005)	0,32(0,014)	0,168(0,011)	0,171(0,01)	0,214(0,014)	0,236(0,046)	0,091(0,15)	0,119(0,182)	0,166(0,229)	*-0,095(0,252)	0,103(0,322)
Urbanity Index	0,03(0,338)	0,153(0,07)	0,056(0,189)	0,063(0,144)	0,107(0,058)	0,058(0,451)	0,089(0,029)	0,02(0,724)	0,129(0,145)	0,028(0,601)	0,016(0,809)
Region=Kostanay	-0,012 (0,564 )	-0,025 (0,664 )	-0,031 (0,284 )	0,015 (0,772 )	0,006 (0,835 )	0,01 (0,797 )	0,032 (0,242 )	-0,048 (0,22 )	0,127 (0,033 )	0,081 (0,024 )	0,064 (0,154 )
Region=Torgay	0,007 (0,716 )	0,064 (0,237 )	-0,096 (0 )	-0,088 (0,001 )	-0,026 (0,478 )	0,031 (0,519 )	0,013 (0,619 )	0,038 (0,3 )	0,049 (0,388 )	0,033 (0,335 )	0,022 (0,6 )
Region=Akmola	0,002 ( 0,924 )	0,092 ( 0,132 )	-0,044 ( 0,16 )	-0,024 ( 0,445 )	-0,031 ( 0,452 )	0,036 ( 0,512 )	0,034 ( 0,247 )	0,007 ( 0,863 )	0,103 ( 0,107 )	0,078 ( 0,042 )	0,028 ( 0,564 )
Region=Karaganda	0,07 ( 0 )	0,144 ( 0,008 )	0,036 ( 0,191 )	0,056 ( 0,042 )	0,072 ( 0,047 )	0,138 ( 0,005 )	-0,006 ( 0,83 )	0,125 ( 0,001 )	0,074 ( 0,195 )	-0,038 ( 0,261 )	0,083 ( 0,053 )
Region=East	-0,07 ( 0 )	-0,251 ( 0 )	0,094 ( 0,001 )	0,012 ( 0,661 )	-0,045 ( 0,215 )	-0,216 ( 0 )	-0,065 ( 0,013 )	-0,117 ( 0,001 )	-0,332 ( 0 )	-0,13 ( 0 )	-0,194 ( 0 )
Latitude	-0,007 ( 0,705 )	0,054 ( 0,319 )	-0,144 ( 0 )	-0,089 ( 0,001 )	-0,07 ( 0,052 )	0,078 ( 0,109 )	0,036 ( 0,163 )	-0,035 ( 0,332 )	0,16 ( 0,004 )	0,144 ( 0 )	0,129 ( 0,002 )
Longitude	-0,032 ( 0,101 )	-0,14 ( 0,009 )	0,088 ( 0,001 )	0,016 ( 0,558 )	-0,018 ( 0,622 )	-0,138 ( 0,004 )	-0,053 ( 0,042 )	-0,041 ( 0,267 )	-0,267 ( 0 )	-0,134 ( 0 )	-0,155 ( 0 )
