# Supplementary material for: Impact of urbanization on gut microbiome mosaics across geographic and dietary contexts
Source: mSystems. 2024 Sep 17;9(10):e00585-24. doi: 10.1128/msystems.00585-24 (PMC11494887; doi:10.1128/msystems.00585-24)
Supplement: Table S2 — Regression coefficients and P-values for the association between antibiotic resistance genes/mobile genetic elements and habitat/geographic variables. [file msystems.00585-24-s0005.xlsx]

## Sheet: genes-locality
Table S2. Regression coefficients and p-values for the association between antibiotic resistance genes/mobile genetic elements and habitat/geographic variables.
var (coef (pval))	Integrons	Observed (Genes)	Toxins	CARD + KEGG (AR genes)	CARD + VFDB A	Mobile Elements	Transposons
Habitat=Urban	-0,296(0,001)	-0,137(0,033)	-0,122(0,055)	-0,237(0,068)	-0,299(0,106)	-0,065(0,261)	-0,047(0,429)
Urbanity Index	-0,167(0,002)	-0,127(0,002)	-0,109(0,006)	-0,102(0,214)	-0,1(0,392)	-0,098(0,007)	-0,092(0,013)
Region=Kostanay	0,124(0,001)	0,024(0,393)	0,016(0,576)	0,121(0,035)	0,168(0,039)	-0,033(0,19)	-0,046(0,079)
Region=Torgay	0,022(0,547)	-0,01(0,71)	-0,015(0,578)	-0,011(0,841)	0,003(0,974)	-0,034(0,152)	-0,039(0,11)
Region=Akmola	0,037(0,364)	0,038(0,216)	0,054(0,071)	0,01(0,87)	0,011(0,9)	0,023(0,401)	0,023(0,407)
Region=Karaganda	-0,053(0,142)	-0,033(0,228)	-0,022(0,413)	-0,08(0,142)	-0,102(0,187)	-0,003(0,895)	0,001(0,969)
Region=East	-0,117(0,001)	-0,015(0,57)	-0,029(0,276)	-0,039(0,477)	-0,073(0,344)	0,042(0,083)	0,053(0,031)
Latitude	0,182(0)	0,087(0,001)	0,082(0,002)	0,188(0)	0,276(0)	-0,017(0,466)	-0,033(0,174)
Longitude	-0,142(0)	-0,028(0,293)	-0,028(0,284)	-0,107(0,047)	-0,163(0,033)	0,051(0,034)	0,065(0,007)
